# Supplementary material for: Evolution Mechanism of Arsenic Enrichment in Groundwater and Associated Health Risks in Southern Punjab, Pakistan
Source: Int J Environ Res Public Health. 2022 Oct 15;19(20):13325. doi: 10.3390/ijerph192013325 (PMC9603767; doi:10.3390/ijerph192013325)
Supplement: Supplementary file 1 [file ijerph-19-13325-s001.zip]

Archive with 1 entries (1 files):
- ijerph-1901439-supplementary.pdf
